# Supplementary material for: The CsLOB1‐CsERF027 Regulatory Module Positively Enhances Citrus Target Spot Disease Resistance by Regulating CsRAP2.3‐CsERF1 Cascade
Source: Plant Biotechnol J. 2025 Aug 28;23(12):5745–61. doi: 10.1111/pbi.70306 (PMC12665070; doi:10.1111/pbi.70306)
Supplement: Supplementary file 2 — Table S1. RNA‐Seq data output quality. Table S2. All list primers used in this study. [file PBI-23-5745-s002.xlsx]

## Sheet: Sheet1
Table S1 RNA-Seq data output quality
sample	library	raw_reads	clean_reads	total_map	Q30	GC_pct
CK1_Tco	FRAS192010540-1a	54662582	53787064	46453605(86.37%)	93.37	43.71
WZ1_Tco	FRAS192010542-1a	68733538	67618376	56382007(83.38%)	92.68	43.67
CK1_Ulim	FRAS192010544-1a	61901424	60980256	51506708(84.36%)	92.57	43.72
WZ1_Ulim	FRAS192010546-1a	54460158	53299348	45374839(85.13%)	93.21	43.65
Table S2 All list primers used in this study.
	Gene name	Primer-Forword (5'—3')						Primer-Reverse (3'—5')
Vector construction for yeast one-hybrid (Y1H) assay	pGADT7-CsLOB1	CAGAGTGGCCATTATGGCCCATGGAATGCAAACAC						CGGCCGACATGTTTTTTCCCTCATGTCCACAGGGGCT
	pGADT7-CsERF027	GAGGCCAGTGAATTCCACCCATGGGTGATCATGACCCTCA						TCCCGTATCGATGCCCACCCTCAAAAGTAGCTCCACAAACG
	pGADT7-CsRAP2.3	GAGGCCAGTGAATTCCACCCATGTGTGGCGGTGCACTTATTG						TCCCGTATCGATGCCCACCCCTAACACAAGAACTGATTGCTG
	pHis2-ProPrx15	CGAGCTCGCACGAAATGAGTGTTGGTGC						GACGCGTCCTTGCCAACAACCAAGAAG
	pHis2-ProPrx64	GGAATTCCGGCTTTCATCCACTGAAACCATGC						GACGCGTCCATTCTAGCATTGCTACGAGAC
	pHis2-ProRAP2.3	GAATTCCCGGGGAGCTCACGCGGCAAGAGCTTATGATGAAGC						ACCGCGGATCGATTCGCGAACGCGCTGAGTCAACTCAGGGGATGG
	pHis2-ProERF1	GAATTCCCGGGGAGCTCACGCGGATGATGCAATATTGGGTCCC						ACCGCGGATCGATTCGCGAACGCGGGCTTGTAGATAGGGTGAAGAG
Vector construction for overexpression and dual-luciferase assay	pLG-CsLOB1	GCATATCTCATTAAAGCAGGGAATTATGGAATGCAAACAC						CACTAGTGTCGACCTGCAGGAATTTCATGTCCACAGGGGCT
	pLG-CsRAP2.3	GCATATCTCATTAAAGCAGGGAATTATGTGTGGCGGTGCACTTATTG						CACTAGTGTCGACCTGCAGGAATTCTAACACAAGAACTGATTGCTG
	pLG-CsERF027	GCATATCTCATTAAAGCAGGGAATTATGGAATCATCTTGTCTTCAAATC						CACTAGTGTCGACCTGCAGGAATTTCACCAAATAGTAGCAGTAGC
	pLG-CsERF1	GCATATCTCATTAAAGCAGGGAATTATGGAATCATCTTGTCTTCAAATC						CACTAGTGTCGACCTGCAGGAATTTCACCAAATAGTAGCAGTAGC
	pGreen Ⅱ 800-ProRAP2.3	GATATCGAATTCCTGCAGCCCGGACTCAGGCTAGCTTCTAC						CTAGAACTAGTGGATCCCCCGGGAGAAATATGCCTCTCGG
	pGreen Ⅱ 800-ProERF1	GATATCGAATTCCTGCAGCCCGCTAGGGTTGTCAATGGGAC						CTAGAACTAGTGGATCCCCCGATGCGGCAACAGAATTGCG
Vector construction for Yeast two-hybrid (Y2H) assay	pGBKT7-CsLOB1	CCATGGAGGCCGAATTCCCATGGAATGCAAACAC						GCTGCAGGTCGACGGATCCCTAATATTCATGTCCACAGGGGCT
	pGADT7-CsERF1	GAGGCCAGTGAATTCCACCCATGGAATCATCTTGTCTTCAAATC						TCCCGTATCGATGCCCACCCTCACCAAATAGTAGCAGTAGC
	pGADT7-CsERF003	GAGGCCAGTGAATTCCACCCATGGCTCCGAGAGATAAGCTC						TCCCGTATCGATGCCCACCCTCAAGCCACTTCAGGTGGAG
	pGADT7-CsERF027	GAGGCCAGTGAATTCCACCCATGGGTGATCATGACCCTCA						TCCCGTATCGATGCCCACCCTCAAAAGTAGCTCCACAAACG
	pGADT7-CsERF002	GAGGCCAGTGAATTCCACCCATGATTTCTCATCTTCACCATC						TCCCGTATCGATGCCCACCCTCAATTTACCAATAAGTGCTCGC
	pGADT7-CsRAP2.3	GAGGCCAGTGAATTCCACCCATGTGTGGCGGTTCTATCTTAGG						TCCCGTATCGATGCCCACCCTTACAGAGCCTTGGAGTTCGCAG
	pGADT7-CsERF1a	GAGGCCAGTGAATTCCACCCATGCACGGACACAGTAGTAGTG						TCCCGTATCGATGCCCACCCTCAGTTTACCAATAGCTGGTCACC
	pGADT7-CsERF023	GAGGCCAGTGAATTCCACCCATGAATCCATCTTACATCATC						TCCCGTATCGATGCCCACCCTTACAATTCTAAACAAGACCCCAG
	pGADT7-CsERF020	GAGGCCAGTGAATTCCACCCATGGGAAGCAACATAGAAGAG						TCCCGTATCGATGCCCACCCCTAATGATCGACTTGAGTCTTGAG
Vector construction for Bimolecular fluorescence complementarity（BiFC)	pSPYECE-CsLOB1	CGCTCTAGAGCGATGGAATGCAAACAC						TAGTCGACTTCATGTCCACAGGGGCT
	pSPYENE-CsERF027	GACCTCGAGGGTACCGCTCCCATGGGTGATCATGACCCTCA						ATCAACTTTTGCTCCATCCCTCAAAAGTAGCTCCACAAACG
Vector construction for subcellular localization	35S::GFP-CsRAP2.3	GGGGACGAGCTCGGGTACCCATGTGTGGCGGTGCACTTATTG						GTCGACTCTAGAGGATCCCCCTAACACAAGAACTGATTGCTG
	35S::GFP-CsERF027	GGGGACGAGCTCGGGTACCCATGGGTGATCATGACCCTCA						GTCGACTCTAGAGGATCCCCTCAAAAGTAGCTCCACAAACG
Vector construction for Transcriptional activity analysis	pGBKT7-CsRAP2.3	CCATGGAGGCCGAATTCCCATGTGTGGCGGTGCACTTATTG						GCTGCAGGTCGACGGATCCCCTAACACAAGAACTGATTGCTG
	pGBKT7-CsERF027	CCATGGAGGCCGAATTCCCATGGGTGATCATGACCCTCA						GCTGCAGGTCGACGGATCCCTCAAAAGTAGCTCCACAAACG
Vector construction for virus-induced gene silencing	TRV2-CsRAP2.3	GCTCTAGAGCGATTATGATGAAGTCCGGCC						CGAGCTCGCATGCAGCGTTTCTTAGCTGG
	TRV2-CsERF027	GCTCTAGAGCCAACTTCGAGGGCCACATTC						CGAGCTCGCGCGACTGTTCCATTCTTTG
	TRV2-CsERF1	GCTCTAGAGCCGAAGGGACAACAACTGGAAC						CGAGCTCGCACCCATCTTCGCACTTGTAC
Specific primers for quantitative reverse transcriptase PCR	Sjg283240	CAATAGCCCATCACGTGGGA						AGGATCGCAGCTTCCTTTTCT
	Sjg088050	ATCGTTGAGCTGCCGAGTTT						ACATCCAACCATCGACCGAG
	Sjg319880	GCTGAAGTGAATGCATGGGC						GGGCTTCACATCTTCGACGG
	Sjg278510	GTCCAGACGTCACCGAGAAG						TCAATGTGGTGTGGCGATGA
	Novel.627	CACCCGGCTGTTCCCTTATT						TTTTGGCACCATGACGCTTG
	Sjg142090	TTGGCATCCTTGCACTGACA						AGTTGCTAAACTCCGGCGAG
	Sjg270470	CGAACTTGGATCCACAAGAGAA						CCTCTGTGTCACCAGCTGAA
	Sjg248510	TGTTGCATGAAGTGGAGATGA						TCGATTTCTTTCAACCACACATAGT
	Sjg026870	TGGGAGGCCATTAGGGATCA						AAAAGGGATTCCTCCGGCTG
	Sjg055860	TTGCCACACAAGCACAATCG						ACGCTTCCATGCTACACTCC
	Citrus Actin	CATCCCTCAGCACCTTCC						CCAACCTTAGCACTTCTCC
	LOB1	CACCATGGAAAGCCAGCAAC						GGCTCCCAAGCTGATCCAAT
	LOB36	TATTTTCCACCGGACCAGCC						TGAGTTAACGGCGTCTTCCC
	LOB21	TGAGCCGAAGAAATTCGCCA						CATACGCAAGCGAGTTCACG
	LOBX2	CGCTCTCGGTGAGTTCGATT						GCGTAAGCACTAGGAGGCTG
	LOB6	AGAAAGTGTCAGCCGGAGTG						CTTGGTGACGTTGCTTGCTC
	LOB15	CCCTCATGAACCCCAGAAGT						ACAAGACTATTTGCGGCGTC
	LOB25	TGGTGCAAGCAATGTAAGCA						GATCTTTAAGCCGTGCCTCG
	LOB22	GCTGAAGTGAATGCATGGGC						GGGCTTCACATCTTCGACGG
	CsPR1	AAATGTGGTGAATGAGAAAGC						ATTATTGTTGCACGTCACCTTG
	CsPR2	TTCCACTGCCATCGAAACTG						GTAATCTTGTTTAAATGAGCCTCTTG
	CsPR4	CCTATGTGCGCTGCTGTTTC						TGCATCCCACGTTGAGCAAT
	CsRAP2.3	GGGCAGTAGACGACGAGTTT						GAGTCATACCCACCAGCACC
	CsERF1	CAGCCACAATAGTTCGCTGC						TCCAGTTGTTGTCCCTTCGG
	CsERF027	TGCTCGAAGAAAGGCCGAAA						TCCCTCTGCCATGTCCACTA
	CsPDF1.2	CAGTGGCAGAAGCAAAACAA						CCGGGGAAGTCGTAGTGGC
	CsEDR1	TCCCAATTCTCCGGACCTCT						GGCAAGCTACCATCCACTGT
	CsCTR1	CTGTGTGTCCATCGTGCTCT						CAGGACCAATTTGCACCAGG
	CsLOX2.1	AATTGCAGCCAACCGGAAAC						TTTCAACGAGTCCACCAGCA
	CsPrx3	CCACACAATCGGAGTTTCGC						AGCGTATCGTGGGTCCAATG
	CsPrx15	CTGAGGCAACTATGCCCACA						CAGAAGGCCTTTGCGGTTTC
	CsPrx64	CCTGCTCCGACCTTCAACAT						AAGAGCTGCTAGGTCCTCCA
	CsPR10	GCCTCAAGCAATCAAGAGCG						ACCACCATCAGCAAAGTTGG
	CsERF1a	GTCTAACGGACAACTGGGGG						ACTGTTAGGGCATCACGCAA
	CsERF002	GAGAACTGGGGAGACTTGCC						GGAGACCAGCCTGAGTTGAC
	CsERF003	ATGGCATCTCTCCAAGCGAC						CGATGCTTTTTCCGGCGAAT
	CsERF020	TAGAGCTGTCGCCGAAATCC						CTCATCAAGCACTTGCGTCG
	CsERF023	AGCCCTCACAACTTCAACCC						CCGAAATGGCGTGTCGTTTT
